# Supplementary material for: Electrochemical Detection of Ascorbic Acid in Finger-Actuated Microfluidic Chip
Source: Micromachines (Basel). 2022 Sep 6;13(9):1479. doi: 10.3390/mi13091479 (PMC9502930; doi:10.3390/mi13091479)
Supplement: Supplementary file 1 [file micromachines-13-01479-s001.zip]

Archive with 10 entries (10 files):
- Figure S1.jpeg
- Figure S2-height-50.jpg
- Figure S3-height-100.jpg
- Figure S4-height-150.jpg
- Figure S5-height-200.jpg
- Figure S6-height-250.jpg
- Figure S7-straight channal-1.jpg
- Figure S8-detection of beverage.jpg
- Figure S9-DPV detection in the presence of interfering substances.jpg
- Table S1-on-chip and off-chip detection.xlsx
