# Supplementary material for: Electrochemical Detection of Ascorbic Acid in Finger-Actuated Microfluidic Chip
Source: Micromachines (Basel). 2022 Sep 6;13(9):1479. doi: 10.3390/mi13091479 (PMC9502930; doi:10.3390/mi13091479)
Supplement: Supplementary file 1 [file micromachines-13-01479-s001.zip › Table S1-on-chip and off-chip detection.xlsx]

## Sheet: Sheet1
Table S1. Comparison of peak current of off-chip and on-chip detection in different concentration of AA.
Concentration(µM)	Peak current of off-chip detection(µA)	Peak current of on-chip detection(µA)	Increase
50	0.04	0.074	0.85
100	0.081	0.166	1.06
150	0.119	0.256	1.14
200	0.167	0.374	1.23
250	0.185	0.479	1.59
